# Supplementary material for: An Iron-NDC Framework with a Cage Structure and an Optothermal Conversion in NIR Window
Source: Molecules. 2022 Dec 11;27(24):8789. doi: 10.3390/molecules27248789 (PMC9785624; doi:10.3390/molecules27248789)
Supplement: Supplementary file 1 [file molecules-27-08789-s001.zip]

Archive with 1 entries (1 files):
- molecules-2019700-supplementary.pdf
